# Supplementary material for: Genome changes due to artificial selection in U.S. Holstein cattle
Source: BMC Genomics. 2019 Feb 11;20:128. doi: 10.1186/s12864-019-5459-x (PMC6371544; doi:10.1186/s12864-019-5459-x)
Supplement: Supplementary file 12 — Data Set1. SNP and pedigree data of the University of Minnesota Holstein control line unselected since 1964. (ZIP 5309 kb) [file 12864_2019_5459_MOESM12_ESM.zip]

Archive with 4 entries (4 files):
- control_line_data/control_line_pedigree.xls
- control_line_data/control_line_pedigree_graph.pdf
- control_line_data/readme_control_line_data.pdf
- control_line_data/SNP_control_line.zip
