# Supplementary material for: Genome changes due to artificial selection in U.S. Holstein cattle
Source: BMC Genomics. 2019 Feb 11;20:128. doi: 10.1186/s12864-019-5459-x (PMC6371544; doi:10.1186/s12864-019-5459-x)
Supplement: Supplementary file 12 — Data Set1. SNP and pedigree data of the University of Minnesota Holstein control line unselected since 1964. (ZIP 5309 kb) [file 12864_2019_5459_MOESM12_ESM.zip › control_line_data/control_line_pedigree.xls]

## Sheet: all_DNA
ID	Sire	Dam	Sex	DNA
1213135	1105280	2503573	M	1
1246183	121004	813661	M	1
1269479	1216567	3160755	M	1
1281874	1013415	3704891	M	1
1290616	915940	2458305	M	1
1301172	956081	3835914	M	1
1302712	915940	2989610	M	1
1306477	198998	3221337	M	1
1309465	1090258	2798841	M	1
1316050	874306	2904186	M	1
2023780	1366892	10828146	M	1
2024577	1207770	11559713	M	1
2028479	1314816	11622396	M	1
2028480	1366892	12019685	M	1
2028481	1234517	11135126	M	1
2028482	1207770	10828143	M	1
2028483	1366892	11434142	M	1
2028484	1207770	12019676	M	1
2031911	1234517	11434148	M	1
2034620	1314816	10856701	M	1
2038935	1234517	10640946	M	1
2053464	1213135	11745503	M	1
2053465	1213135	12379916	M	1
2053466	1302712	12310702	M	1
2053467	1301172	11622396	M	1
2053468	1213135	11135126	M	1
2061419	1213135	12512409	M	1
2061421	1302712	12102650	M	1
2061422	1301172	12158151	M	1
2061423	1281874	12019683	M	1
2061424	1302712	10930730	M	1
2068374	1302712	12611421	M	1
2075058	1301172	12379911	M	1
2083041	1316050	12730779	M	1
2083042	1306477	12310702	M	1
2083044	1232907	12746012	M	1
2089479	1232907	12827848	M	1
2089480	1232907	12557915	M	1
2089482	1306477	12827861	M	1
2089483	1158310	12827898	M	1
2106947	1306477	11854296	M	1
2106948	1158310	12102651	M	1
2119833	1316050	12512409	M	1
2122320	1269479	12379916	M	1
2122321	245675	12310702	M	1
2129542	1309465	12927690	M	1
2129544	1274684	12512419	M	1
2131249	1269479	12512417	M	1
2131251	1269479	12611417	M	1
2131252	245675	12310698	M	1
2131254	1309465	13359275	M	1
2136951	245675	13359279	M	1
2136953	1309465	13390931	M	1
2137769	1158310	12158154	M	1
2146449	1308429	12827848	M	1
2155607	1355783	12927690	M	1
2155608	1355783	13235342	M	1
2160874	1237666	13490789	M	1
2160876	1355783	13576883	M	1
2160878	1308429	13645944	M	1
2160879	1290616	13576846	M	1
2160884	1237666	12827812	M	1
2166114	1237666	13314364	M	1
12827812	1314816	11124615	F	1
13068770	1314816	12019678	F	1
13135831	1302712	12379917	F	1
13235352	1301172	12415069	F	1
13235360	1281874	12512417	F	1
13359279	1301172	12256904	F	1
13390926	1213135	12310694	F	1
13490796	1232907	12379917	F	1
13576850	1306477	11622393	F	1
13576883	1316050	12871348	F	1
13645930	1232907	11854301	F	1
13676676	0	0	F	1
13774294	1158310	12256903	F	1
13774322	1232907	12310700	F	1
13952987	1316050	12730779	F	1
13953001	1309465	12379911	F	1
13953006	1246183	13135845	F	1
14029226	1274684	12871348	F	1
14029242	1309465	12611421	F	1
14106536	1309465	13068770	F	1
14155279	1309465	11854296	F	1
14220233	1237666	12379916	F	1
14320160	1355783	13645924	F	1
14346327	1237666	12827898	F	1
14377006	1355783	12827724	F	1
14377059	1237666	12611417	F	1
14377069	1290616	13774291	F	1
14433779	1237666	12871348	F	1
14483929	1290616	12310700	F	1
14600896	1234517	13953000	F	1
14600898	1234517	13953001	F	1
14649549	1314816	13974051	F	1
14692403	1314816	13490789	F	1
14692406	1234517	13645944	F	1
14692415	1207770	12512417	F	1
14779671	1314816	13314364	F	1
14779684	1314816	13576883	F	1
14779721	1207770	13774297	F	1
14779730	1207770	13135831	F	1
15107591	2053465	13645944	F	1
15211153	2053467	14483929	F	1
15334725	2089482	13359265	F	1
15334728	2089480	13235352	F	1
15334743	2137769	13490796	F	1
15334750	2089480	14649549	F	1
15334759	2083041	13576846	F	1
15353988	2061423	14283476	F	1
15464138	2137769	14377059	F	1
15464148	2083041	14779721	F	1
15464150	2089482	14779713	F	1
15488407	2089480	13774294	F	1
15488421	2089480	14826299	F	1
15651758	2129542	14029239	F	1
15709963	2129544	15107591	F	1
15709967	2136951	14779671	F	1
15709968	2131249	15107583	F	1
15769762	2136951	15107587	F	1
15771768	2129542	13953006	F	1
15771773	2129542	14377069	F	1
15842656	2155607	14701639	F	1
15842657	2129542	15211153	F	1
15911823	2146449	15334749	F	1
17022138	2170311	15387912	F	1
17022140	2146449	14692410	F	1
17022144	2170311	14029235	F	1
17069531	2160874	15211156	F	1
17104530	2155607	15488417	F	1
17104575	2031911	15488412	F	1
17184322	2031911	15211151	F	1
17184347	2028482	15599733	F	1
17232277	2031911	15599738	F	1
17278296	2028482	15334750	F	1
17362808	2034620	14600896	F	1
17362809	2034620	15334748	F	1
17362810	2034620	15651758	F	1
17362811	2034620	15709966	F	1
17362812	2031911	15771773	F	1
17362814	2031911	15387912	F	1
17362815	2028482	15334728	F	1
17362818	2028482	15709963	F	1
18017214	2028482	14377006	F	1
52488073	0	0	F	1
52488074	0	0	F	1
52488076	0	0	F	1
52488077	0	0	F	1
52488079	0	0	F	1
52488081	0	0	F	1
52488082	0	0	F	1
52488086	0	0	F	1
52488090	0	0	F	1
52488093	0	0	F	1
52488095	0	0	F	1
52488096	0	0	F	1
52488100	0	0	F	1
52488101	0	0	F	1
52488106	0	0	F	1
52488107	0	0	F	1
52488108	0	0	F	1
52488110	0	0	F	1
52488114	0	0	F	1
52488115	0	0	F	1
52488119	0	0	F	1
52488121	0	0	F	1
52488128	0	0	F	1
52488129	0	0	M	1
52488130	0	0	F	1
52488132	0	0	F	1
52488135	0	0	F	1
52488143	0	0	F	1
52488145	0	0	F	1
52488146	0	0	F	1
52488150	0	0	F	1
52488151	0	0	F	1
52488153	0	0	F	1
52488156	0	0	F	1
52488161	0	0	F	1
52488165	0	0	F	1
52488170	0	0	F	1
52488173	0	0	F	1
52488175	0	0	F	1
52488181	0	0	F	1
52488182	0	0	M	1
52488183	0	0	F	1
52488184	0	0	M	1
52488188	0	0	M	1
52488190	0	0	M	1
52488191	0	0	F	1
52488192	0	0	F	1
52488193	0	0	M	1
52488196	0	0	F	1
52488198	0	0	M	1
52488200	0	0	M	1
52488201	0	0	F	1
52488202	0	0	M	1
52488204	0	0	F	1
52488205	0	0	F	1
52488206	0	0	M	1
52488207	0	0	M	1
60162451	2129544	17104575	F	1
60162453	2129544	120330799	F	1
60162454	2136953	15709968	F	1
60162459	2131251	15842657	F	1
60162464	2131251	17022138	F	1
60162465	2129544	120015494	F	1
60162470	2136953	120015524	F	1
60162475	2160879	17232277	F	1
60162476	2160876	15488407	F	1
60162478	2160884	18017214	F	1
60162479	2160879	17362815	F	1
60162480	2160884	120015430	F	1
60162484	2160879	15709967	F	1
60162488	2160876	120015597	F	1
60162489	2160879	120082931	F	1
60162494	2160879	17362809	F	1
60398170	2160879	17232277	F	1
60398171	2028479	125262912	F	1
60398177	2028479	17362812	F	1
60398180	2028479	125263324	F	1
60398183	2028484	17022140	F	1
60398189	2028479	125263182	F	1
60398191	2023780	17362814	F	1
60398198	2038935	17362808	F	1
60796522	2023780	125263034	F	1
60796529	2038935	60162459	F	1
60796535	2038935	60162470	F	1
60796537	2038935	17278296	F	1
60796538	2028484	60162465	F	1
60796543	2053464	120015485	F	1
60796544	2053464	125262930	F	1
60796546	2053467	60162455	F	1
60796548	2053467	125263324	F	1
60796549	2068374	60162484	F	1
60796553	2061423	120015597	F	1
60796556	2053464	17022140	F	1
60796557	2061423	17362808	F	1
60796560	2068374	120015430	F	1
61212157	2061423	120015421	F	1
61212159	2053467	60162453	F	1
61212163	2053464	17362818	F	1
61212170	2068374	60162494	F	1
61212173	0	0	F	1
61212174	0	0	F	1
61212179	0	0	F	1
61212180	0	0	F	1
61212186	0	0	F	1
120015355	2061424	15599738	F	1
120015373	2075058	17022140	F	1
120015412	2061424	17022144	F	1
120015421	2061422	15709967	F	1
120015430	2061422	14600896	F	1
120015449	2053468	15709966	F	1
120015476	2061422	17069531	F	1
120015485	2061422	15769762	F	1
120015494	2061422	17022145	F	1
120015515	2061424	17104530	F	1
120015524	2075058	14779684	F	1
120015542	2075058	15334748	F	1
120015560	2075058	17104552	F	1
120015579	2053468	15842656	F	1
120015597	2061424	15488417	F	1
120015690	2083042	17104575	F	1
120015775	2119833	15842657	F	1
120015805	2119833	15911818	F	1
120082931	2061424	15842657	F	1
120330799	2075058	15464084	F	1
125262800	2089479	15599733	F	1
125262837	2119833	15651758	F	1
125262882	2083042	17022138	F	1
125262912	2089479	17022144	F	1
125262930	2089479	17184347	F	1
125263034	2106948	15769762	F	1
125263043	2119833	17104530	F	1
125263061	2083042	17362808	F	1
125263089	2119833	17362809	F	1
125263100	2089479	17362811	F	1
125263137	2089479	17362815	F	1
125263155	2106948	17104552	F	1
125263173	2089479	15709967	F	1
125263182	2106948	15842655	F	1
125263212	2089479	15911823	F	1
125263221	2061422	15488421	F	1
125263230	2106948	18017214	F	1
125263267	2136953	17362818	F	1
125263315	2122321	15842656	F	1
125263324	2122321	120082931	F	1
3000860452	0	0	0	1
HO840003000860453	2188283	48393908	0	1
HO840003000860455	0	0	0	1
HO840003000860518	0	0	0	1
HO840003000860519	0	0	0	1
HO840003000860525	0	0	0	1
HO840003000860526	0	0	0	1
HO840003003689712	0	0	0	1
HO840003003689719	0	0	0	1
HO840003003689744	0	0	0	1
HO840003003689745	0	0	0	1
HO840003003689759	0	0	0	1
HO999AIPL00000205	0	0	0	1
91391	73356	116954	M	0
102407	60722	158233	M	0
105420	95679	224761	M	0
106831	467933	212884	M	0
109964	102407	262773	M	0
113350	106831	194433	M	0
121004	109964	275653	M	0
122443	105420	2350027	M	0
155159	758689	2513084	M	0
159431	137532	2563322	M	0
186376	122443	548426	M	0
191122	170425	2645677	M	0
194433	70275	150987	F	0
198998	155159	559938	M	0
220257	76129	149462	F	0
262773	89990	222556	F	0
275653	91391	220257	F	0
290090	64222	109165	F	0
291065	118202	408956	M	0
339144	87266	200936	F	0
396511	166136	538447	M	0
495609	346087	464618	M	0
514545	217272	992261	M	0
559938	121004	339144	F	0
629472	291065	1281792	M	0
640078	412018	892323	M	0
647922	396511	290090	M	0
664525	374618	1343662	M	0
667254	495789	616762	M	0
667915	491950	894462	M	0
678994	662763	1523922	M	0
695000	346005	112641	M	0
696612	640078	1314189	M	0
697789	661323	978721	M	0
698462	629472	1524728	M	0
704808	621420	0	M	0
711382	514545	1189675	M	0
712061	495725	1513273	M	0
716221	127371	0	F	0
719432	688256	1697995	M	0
719706	678994	0	M	0
725075	525407	1657861	M	0
729449	623972	1481298	M	0
730361	661108	1015634	M	0
730631	665420	1612804	M	0
741318	695000	1489257	M	0
743901	521877	950855	M	0
748393	659551	1195063	M	0
758689	671030	1629718	M	0
761977	514545	1631045	M	0
769170	696612	1820953	M	0
769577	667915	1575137	M	0
771551	711382	1877897	M	0
798226	754520	1872547	M	0
799906	667254	1786061	M	0
813661	198998	681856	F	0
819476	697789	1872852	M	0
820636	759581	1881205	M	0
820653	780119	1985585	M	0
823055	729449	1934438	M	0
833471	125963	1757452	M	0
833599	761977	2003121	M	0
835633	664525	1568173	M	0
849392	741205	2136326	M	0
857269	759918	1490431	M	0
859213	697789	1553599	M	0
866178	748393	1641112	M	0
866924	129946	2321275	M	0
869948	697789	1849681	M	0
874306	769577	1995129	M	0
880210	0	1982928	M	0
881467	731889	2072028	M	0
889181	135962	2057733	M	0
896381	837520	2275262	M	0
901195	697789	2108540	M	0
915940	819476	2208022	M	0
917165	784293	2175411	M	0
919604	866924	2151299	M	0
928984	786421	2040004	M	0
931354	697789	1934437	M	0
933122	819476	2257335	M	0
943367	869327	2231624	M	0
943802	629472	2040366	M	0
948351	769577	1995127	M	0
955606	159431	2229091	M	0
956081	761977	2145527	M	0
959473	798226	2272641	M	0
963902	697789	1873192	M	0
982921	820083	1680834	M	0
984796	901195	1852460	M	0
1013415	933122	2454577	M	0
1018992	869948	2380514	M	0
1024453	859213	2365506	M	0
1024596	191122	2616899	M	0
1038118	943367	2511300	M	0
1048340	835633	2253553	M	0
1064734	849392	2488933	M	0
1089423	928984	2783482	M	0
1090258	866178	2647672	M	0
1105280	931354	2540238	M	0
1125174	982921	2544959	M	0
1126982	1064734	2136326	M	0
1158310	1048340	2963220	M	0
1169417	943802	1985179	M	0
1207770	769170	2587058	M	0
1216567	1125174	2017792	M	0
1232907	1169417	2069275	M	0
1234517	915940	2991632	M	0
1237666	943802	2638030	M	0
1274684	1126982	2760877	M	0
1281792	422078	834565	F	0
1308429	769170	3277789	M	0
1314189	495789	1046095	F	0
1314816	1024453	3239051	M	0
1355783	1013415	3213409	M	0
1366892	186376	716221	M	0
1497440	521618	1233982	F	0
1505381	273611	606486	F	0
1553599	561783	1171877	F	0
1568173	573141	1337944	F	0
1575137	621262	1046095	F	0
1575228	625555	1385604	F	0
1631045	443354	970772	F	0
1637888	515459	1490701	F	0
1639615	629472	1421724	F	0
1641112	562631	1609014	F	0
1700946	516210	1501513	F	0
1780857	635145	1481441	F	0
1786061	646021	1595190	F	0
1795372	668112	1444976	F	0
1805198	664525	1568173	F	0
1820002	512019	1378183	F	0
1820953	695000	1505381	F	0
1835607	705545	1719427	F	0
1852460	696068	1684638	F	0
1872852	697789	1733751	F	0
1873192	675855	1570676	F	0
1934437	500000	1630655	F	0
1934438	500000	1342260	F	0
1958998	495609	1780857	F	0
1961410	718021	1730591	F	0
1974587	755984	1617276	F	0
1982928	670314	1818152	F	0
1985179	647922	1639615	F	0
1995127	730361	1671231	F	0
1995129	730361	1795372	F	0
2001455	629472	1565802	F	0
2003121	672163	1795225	F	0
2016288	1237666	11559717	F	0
2017792	730631	1575228	F	0
2025958	738112	1878074	F	0
2031701	730361	1796750	F	0
2040366	712061	1497440	F	0
2069275	113350	1736286	F	0
2084744	719706	1661615	F	0
2100133	748399	1957223	F	0
2108538	730072	1438148	F	0
2136326	678994	1700946	F	0
2137139	717830	1642105	F	0
2145527	719432	1820002	F	0
2151299	667915	1763437	F	0
2161860	704808	1775905	F	0
2208022	771551	2025958	F	0
2223252	743901	1637888	F	0
2229091	125963	1915867	F	0
2243050	725075	1872992	F	0
2253553	711382	1805198	F	0
2257335	690052	1725382	F	0
2262670	728877	1989270	F	0
2272641	800000	2061872	F	0
2347048	820636	0	F	0
2350027	95679	2513084	F	0
2365506	697789	1961410	F	0
2380514	787731	1980190	F	0
2398255	698462	2001455	F	0
2454577	819476	2137139	F	0
2458305	799906	2084744	F	0
2481148	820653	2165757	F	0
2488933	741205	2136326	F	0
2503573	823055	2223252	F	0
2511300	869327	2231625	F	0
2513084	346005	139003	F	0
2540238	729449	1934438	F	0
2544959	811544	2207161	F	0
2575935	889181	1835607	F	0
2587058	741318	2161860	F	0
2616898	852013	2374230	F	0
2616899	873512	2359137	F	0
2638030	647922	2398255	F	0
2647672	866178	2392842	F	0
2647894	769577	2031701	F	0
2659144	697789	2108538	F	0
2734741	833471	2262670	F	0
2760877	919604	1958998	F	0
2783482	881467	2358943	F	0
2798841	866178	2431105	F	0
2817080	743882	2182151	F	0
2819898	917165	2616898	F	0
2878916	881467	1974587	F	0
2891773	896381	2100133	F	0
2904186	948351	2647894	F	0
2963220	880210	2481148	F	0
2989610	963902	2243050	F	0
2991632	984796	2659144	F	0
3160755	1018992	2891773	F	0
3213409	1024596	2819898	F	0
3221337	955606	2734741	F	0
3239051	959473	2347048	F	0
3277789	1038118	2575935	F	0
3507143	857269	2817080	F	0
3704891	1089423	2878916	F	0
3835914	833599	3507143	F	0
4784897	1061174	4094655	F	0
5251580	1144239	4273348	F	0
5337149	1222048	4704676	F	0
5389901	1214152	4044384	F	0
5444992	1010936	3518564	F	0
5688952	1132684	5393371	F	0
5748023	1250992	4843711	F	0
5842157	1258673	4186166	F	0
5842160	1167093	5427963	F	0
5848639	1144239	5231319	F	0
5848640	1258673	4784904	F	0
5864143	1258673	4922016	F	0
5864145	1154946	3763802	F	0
5864147	1154946	4252933	F	0
5882866	1265694	5214032	F	0
5899307	1242194	5150300	F	0
5930300	1222048	5042730	F	0
5930304	1173685	4964848	F	0
5931405	1259069	5251588	F	0
6016117	1181029	5355303	F	0
6048007	1181029	5077668	F	0
6051628	1262987	5088106	F	0
6051636	1157778	5267908	F	0
6051645	1158310	5521580	F	0
6053272	1331950	4838362	F	0
6063352	1202814	5224783	F	0
6112540	1225883	4922015	F	0
6112544	1200082	5465211	F	0
6112546	1259069	5043663	F	0
6117341	1259069	5427962	F	0
6168160	1200082	5043660	F	0
6234232	1277653	5513246	F	0
6298140	1268087	5251581	F	0
6464744	1290616	6016117	F	0
6464745	1290616	5930300	F	0
6515055	1308429	6063352	F	0
6515056	1308429	5848640	F	0
6515057	1308429	5864145	F	0
6515058	1308429	5882866	F	0
6542849	1290616	5842160	F	0
6542850	1290616	5930304	F	0
6542851	1290616	6051628	F	0
6542852	1290616	6051636	F	0
6542853	1290616	5748023	F	0
6542858	1308429	5444992	F	0
6556882	1307195	5039238	F	0
6652553	1308429	6112544	F	0
6652554	1314816	5688952	F	0
6676903	1234517	6051645	F	0
6761281	1314816	5864145	F	0
6761285	1234517	6112546	F	0
6761286	1234517	5931405	F	0
6807868	1314816	6051636	F	0
6807869	1207770	6234232	F	0
6807870	1207770	5748023	F	0
6807871	1207770	6112540	F	0
6807873	1366892	5930304	F	0
6865027	1234517	6556882	F	0
6989945	1302712	5688952	F	0
6989946	1213135	6063352	F	0
7020120	1301172	6051645	F	0
7020121	1301172	6234232	F	0
7020124	1302712	6515056	F	0
7020125	1302712	6051636	F	0
7020127	1281874	6464744	F	0
7068420	1281874	6464745	F	0
7068421	1301172	5930300	F	0
7142503	1302712	6515057	F	0
7142504	1302712	6298140	F	0
7142505	1302712	6048007	F	0
7142507	1213135	6542853	F	0
7142508	1213135	6542851	F	0
7142509	1213135	5930304	F	0
7142510	1213135	6112544	F	0
7142511	1301172	6542849	F	0
7142512	1281874	6542852	F	0
7203158	1158310	5848640	F	0
7203159	1232907	6063352	F	0
7203160	1306477	6234232	F	0
7302879	1316050	6515055	F	0
7302880	1232907	6464744	F	0
7302881	1232907	5899307	F	0
7302882	1158310	6807869	F	0
7366172	1306477	6542850	F	0
7366173	1306477	6542849	F	0
7366174	1306477	6051628	F	0
7366175	1306477	5930304	F	0
7553026	1400575	7020120	F	0
7553028	1269479	6542853	F	0
7553029	1316050	6117341	F	0
7553031	1246183	5848640	F	0
7553032	1158310	6112544	F	0
7553033	1158310	6048007	F	0
7553034	1309465	6515055	F	0
7553035	1309465	6989946	F	0
7553036	1274684	5864145	F	0
7618863	1269479	7068421	F	0
7618864	1246183	6051628	F	0
7618865	1246183	6542849	F	0
7618866	1274684	6807870	F	0
7618868	1309465	7142508	F	0
7650599	1269479	7142503	F	0
7650600	1269479	7142509	F	0
7650601	1246183	6542850	F	0
7650602	1309465	7142512	F	0
7673411	1309465	7020121	F	0
7702338	1308429	7020120	F	0
7702339	1309465	6652553	F	0
7790356	1237666	5899307	F	0
7790357	1237666	7203159	F	0
7790358	1237666	7020127	F	0
7790359	1308429	6761286	F	0
7790360	1308429	7302882	F	0
7790363	1355783	6542853	F	0
7790364	1355783	6761281	F	0
7818637	1308429	7142503	F	0
7818640	1355783	7142511	F	0
7848486	1355783	7366173	F	0
7889803	1237666	6464744	F	0
7889805	1355783	6676903	F	0
7889806	1355783	7142504	F	0
7889808	1237666	7366175	F	0
7908631	1237666	7068420	F	0
7978231	1308429	7142507	F	0
7978233	1234517	7302879	F	0
7978234	1290616	7366174	F	0
8075395	1366892	7020127	F	0
8075396	1314816	7302882	F	0
8075397	1314816	7553028	F	0
8075398	1314816	7553035	F	0
8075399	1314816	7553036	F	0
8150800	1366892	6676903	F	0
8150801	1207770	7068421	F	0
8150806	1207770	7618865	F	0
8150808	1234517	7650599	F	0
8150809	1366892	7650601	F	0
8150810	1366892	7673411	F	0
8166143	1234517	7618866	F	0
8240954	1366892	7142507	F	0
8240955	1234517	7142508	F	0
8240960	1366892	7553032	F	0
8368834	1281874	6989945	F	0
8368835	1213135	7302880	F	0
8368836	1213135	7553028	F	0
8368837	1281874	7553036	F	0
8368839	1301172	7650600	F	0
8368840	1213135	7790360	F	0
8374670	1302712	7553029	F	0
8374671	1302712	7702338	F	0
8428428	1281874	7650599	F	0
8428429	1302712	7848486	F	0
8428430	1301172	7889805	F	0
8428431	1302712	7889808	F	0
8483183	1213135	6676903	F	0
8483190	1301172	7650602	F	0
8483191	1302712	7673411	F	0
8650712	1158310	7553031	F	0
8650714	1316050	7702338	F	0
8650715	1158310	7790357	F	0
8650716	1316050	7790363	F	0
8650717	1316050	7790364	F	0
8650719	1232907	8075395	F	0
8650720	1232907	8075396	F	0
8650721	1232907	8075398	F	0
8682255	1306477	7978233	F	0
8722075	1281874	7142510	F	0
8722076	1306477	7553032	F	0
8722078	1306477	7618866	F	0
8722079	1306477	7650599	F	0
8722080	1316050	7673411	F	0
8722082	1232907	7848486	F	0
8722083	1158310	7889808	F	0
8722084	1306477	7908631	F	0
8722086	1306477	8150808	F	0
8722087	1232907	8150810	F	0
8846430	1158310	7366175	F	0
8846435	1309465	7978233	F	0
8846439	1269479	8166143	F	0
8846441	1309465	8368835	F	0
8846442	1309465	8374670	F	0
8846443	1274684	8374671	F	0
8943310	1269479	7790358	F	0
8943311	1274684	7790363	F	0
8943312	1269479	8075398	F	0
8943313	1246183	8368840	F	0
8961168	1309465	7818640	F	0
8992112	1274684	7302879	F	0
8992115	1269479	8150809	F	0
8992117	1269479	8428429	F	0
8995567	1246183	8150808	F	0
9114758	1308429	8166143	F	0
9114760	1274684	8240960	F	0
9114761	1355783	8368835	F	0
9114765	1290616	8650714	F	0
9117655	1237666	8374670	F	0
9201177	1308429	7790363	F	0
9201178	1290616	8075398	F	0
9201179	1355783	8150801	F	0
9201180	1355783	8368840	F	0
9206634	1237666	7978233	F	0
9232114	1290616	7790358	F	0
9232116	1290616	8150808	F	0
9232117	1237666	8428429	F	0
9232118	1308429	8483190	F	0
9232120	1290616	8722078	F	0
9232121	1290616	8722080	F	0
9257477	1237666	8368836	F	0
9295598	1308429	7673411	F	0
9295599	1234517	8150810	F	0
9295601	1308429	8240960	F	0
9295602	1366892	8368835	F	0
9295603	1314816	8374671	F	0
9295607	1234517	8722083	F	0
9295609	1207770	8722087	F	0
9356641	1237666	7978234	F	0
9453870	1366892	7553028	F	0
9453871	1234517	7790363	F	0
9453873	1234517	8368840	F	0
9453875	1314816	8650712	F	0
9453876	1207770	8846435	F	0
9453878	1207770	8846441	F	0
9453879	1234517	8846442	F	0
9453880	1207770	8846443	F	0
9495150	1234517	8650717	F	0
9495151	1207770	8943310	F	0
9495152	1234517	8943312	F	0
9495153	1366892	8961168	F	0
9495154	1366892	8428429	F	0
9495157	1234517	8722084	F	0
9495158	1314816	8722086	F	0
9626402	1314816	8995567	F	0
9626405	1207770	7848486	F	0
9626407	1366892	8992117	F	0
9626409	1314816	8368836	F	0
9626410	1366892	8722080	F	0
9667702	1281874	9114760	F	0
9723719	1302712	9114758	F	0
9723720	1301172	8846443	F	0
9723723	1302712	9114765	F	0
9723724	1281874	8650717	F	0
9731845	1213135	8943311	F	0
9731846	1213135	9117655	F	0
9731847	1213135	8150801	F	0
9808656	1301172	8722076	F	0
9808658	1213135	9201177	F	0
9808659	1213135	8943312	F	0
9808660	1213135	8682255	F	0
9808661	1301172	8374670	F	0
9998845	1158310	8992115	F	0
9998846	1158310	9453876	F	0
9998848	1234517	8722079	F	0
9998850	1302712	9232114	F	0
9998851	1301172	9232121	F	0
9998852	1302712	9295598	F	0
9998855	1306477	9295601	F	0
9998858	1316050	8846443	F	0
10067350	1316050	8943311	F	0
10067352	1306477	9295603	F	0
10067355	1158310	8943313	F	0
10067356	1316050	9495152	F	0
10067357	1306477	9295609	F	0
10067358	1316050	9295607	F	0
10156019	1158310	9626409	F	0
10156021	1232907	8722086	F	0
10156022	1316050	9114761	F	0
10191261	1246183	8992112	F	0
10191262	1306477	9295601	F	0
10191263	1316050	9998848	F	0
10191264	1232907	9201179	F	0
10191265	1158310	9453878	F	0
10334157	1309465	9723719	F	0
10334158	1306477	9295598	F	0
10334162	1274684	9232120	F	0
10397338	1309465	9723720	F	0
10515567	1246183	9808661	F	0
10515568	1269479	7978234	F	0
10569348	1237666	9667702	F	0
10569351	1290616	10067357	F	0
10614086	1269479	9356641	F	0
10614089	1237666	9295603	F	0
10640946	1355783	10067350	F	0
10640949	1308429	9453871	F	0
10644907	1290616	9998855	F	0
10828143	1290616	9723724	F	0
10828146	1290616	9626405	F	0
10828148	1290616	9808658	F	0
10856701	1290616	10191265	F	0
10930730	1207770	10156021	F	0
11124614	1234517	9731846	F	0
11124615	1234517	10067357	F	0
11124616	1207770	10067350	F	0
11124617	1366892	9998850	F	0
11135117	1314816	10191261	F	0
11135120	1314816	9495150	F	0
11135125	1207770	9453873	F	0
11135126	1366892	10067352	F	0
11135127	1314816	9998845	F	0
11151152	1207770	9295599	F	0
11157643	1314816	10067358	F	0
11307585	1281874	10156019	F	0
11307586	1213135	10156022	F	0
11307587	1302712	10515568	F	0
11307593	1302712	10156021	F	0
11434142	1302712	10067350	F	0
11434143	1302712	9998858	F	0
11434148	1301172	10569348	F	0
11434149	1213135	9667702	F	0
11434151	1213135	9998852	F	0
11434152	1301172	10640946	F	0
11434153	1213135	9453871	F	0
11434154	1302712	9495150	F	0
11559713	1301172	9731847	F	0
11559714	1302712	10569351	F	0
11559716	1301172	10067357	F	0
11559717	1302712	10397338	F	0
11559718	1301172	10334157	F	0
11559721	1302712	10515568	F	0
11622391	1301172	10191265	F	0
11622393	1302712	9453870	F	0
11622396	1316050	10614086	F	0
11622397	1306477	10156019	F	0
11622400	1306477	10156022	F	0
11622401	1232907	9495157	F	0
11745502	1316050	10930730	F	0
11745503	1316050	10191262	F	0
11745504	1158310	9626405	F	0
11854296	1316050	10156021	F	0
11854299	1232907	10614089	F	0
11854301	1158310	11124615	F	0
11854302	1232907	10640946	F	0
11854303	1306477	9495150	F	0
11854310	1232907	11157643	F	0
12019676	1269479	11135126	F	0
12019678	1274684	10828146	F	0
12019683	1274684	10397338	F	0
12019685	1269479	9626405	F	0
12019686	1309465	10156022	F	0
12102649	1269479	11434142	F	0
12102650	1269479	10067350	F	0
12102651	1274684	10828143	F	0
12102652	1269479	11124615	F	0
12102653	1309465	11307593	F	0
12158149	1269479	11434149	F	0
12158151	1274684	10569348	F	0
12158152	1269479	10856701	F	0
12158153	1309465	10569351	F	0
12158154	1269479	10156021	F	0
12158155	1246183	11434152	F	0
12158156	1246183	10614089	F	0
12160070	1274684	10828143	F	0
12160071	1309465	11124617	F	0
12256902	1274684	10640946	F	0
12256903	1309465	11434153	F	0
12256904	1309465	11434151	F	0
12310693	1274684	11124614	F	0
12310694	1274684	11559714	F	0
12310696	1309465	11157643	F	0
12310698	1309465	11622391	F	0
12310700	1274684	11135120	F	0
12310702	1269479	11124616	F	0
12379911	1308429	11622393	F	0
12379912	1290616	11559713	F	0
12379916	1290616	11745502	F	0
12379917	1355783	11745503	F	0
12415069	1308429	11124615	F	0
12512409	1290616	11745504	F	0
12512411	1308429	10569348	F	0
12512417	1237666	10856701	F	0
12512419	1355783	11124617	F	0
12557915	1290616	11434152	F	0
12611417	1308429	10640946	F	0
12611421	1237666	11434149	F	0
12730779	1314816	11559716	F	0
12730784	1366892	11559721	F	0
12746012	1314816	12019678	F	0
12827724	1234517	11745502	F	0
12827752	1234517	12019683	F	0
12827819	1234517	11559718	F	0
12827848	1234517	11622397	F	0
12827861	1207770	12102653	F	0
12827868	1234517	12019686	F	0
12827898	1207770	11307593	F	0
12871348	1207770	11622393	F	0
12871351	1207770	11854301	F	0
12871355	1234517	10067350	F	0
12905453	1207770	12158153	F	0
12905464	1234517	12158151	F	0
12927686	1234517	12102650	F	0
12927690	1366892	12158152	F	0
12927702	1314816	12102649	F	0
12957071	1234517	12256903	F	0
12957079	1207770	11854302	F	0
12957091	1207770	12158156	F	0
12957102	1314816	12310693	F	0
12981293	1207770	12158155	F	0
13016964	1366892	12256902	F	0
13024464	1314816	12256904	F	0
13135845	1301172	12019685	F	0
13135859	1301172	10828143	F	0
13235342	1302712	11622397	F	0
13235343	1281874	12019676	F	0
13235346	1281874	11124617	F	0
13235348	1301172	11307593	F	0
13235349	1213135	12160071	F	0
13235353	1301172	12158149	F	0
13235354	1281874	12158153	F	0
13235355	1301172	11124615	F	0
13235356	1213135	10856701	F	0
13235358	1302712	12158154	F	0
13235359	1213135	11434142	F	0
13235365	1213135	12158152	F	0
13314360	1301172	11854301	F	0
13314364	1213135	12611417	F	0
13314367	1301172	11559717	F	0
13314369	1301172	11559717	F	0
13314370	1301172	12512419	F	0
13359265	1302712	12256902	F	0
13359275	1281874	11854296	F	0
13390931	1302712	12102651	F	0
13490778	1281874	12379912	F	0
13490789	1306477	12379916	F	0
13576833	1306477	12827752	F	0
13576842	1306477	12158149	F	0
13576846	1158310	12102650	F	0
13576863	1306477	12102653	F	0
13576866	1316050	12158153	F	0
13576880	1316050	12158151	F	0
13645924	1316050	12827819	F	0
13645941	1316050	12158152	F	0
13645944	1158310	12927690	F	0
13774291	1232907	12981293	F	0
13774296	1306477	13016964	F	0
13774297	1316050	12611421	F	0
13774309	1158310	12310696	F	0
13774318	1232907	13068770	F	0
13952996	1246183	13235342	F	0
13953000	1246183	12746012	F	0
13953015	1274684	12158149	F	0
13953016	1309465	12827724	F	0
13974051	1269479	12827898	F	0
14017299	1269479	13235349	F	0
14029221	1274684	12158153	F	0
14029222	1269479	12512409	F	0
14029228	1309465	12981293	F	0
14029233	1269479	12827812	F	0
14029235	1269479	13314360	F	0
14029239	1274684	12158154	F	0
14106533	1246183	12102651	F	0
14220246	1290616	12827861	F	0
14283475	1290616	13490796	F	0
14283476	1290616	12158149	F	0
14283477	1290616	12827861	F	0
14320151	1290616	13135845	F	0
14320180	1308429	13235360	F	0
14377012	1308429	12512417	F	0
14377057	1308429	12512417	F	0
14377058	1308429	12512409	F	0
14377066	1308429	13016964	F	0
14433783	1237666	12158154	F	0
14433785	1290616	13359279	F	0
14483932	1290616	13952987	F	0
14692410	1314816	13576846	F	0
14701639	1314816	13953015	F	0
14779675	1234517	13576850	F	0
14779681	1314816	13774291	F	0
14779713	1234517	14029242	F	0
14779725	1207770	13953006	F	0
14826299	1234517	13774322	F	0
14826304	1207770	14106536	F	0
14826309	1234517	13952987	F	0
15107583	2053467	14029226	F	0
15107584	2061423	14377058	F	0
15107587	2061423	14377069	F	0
15107594	2061423	13576883	F	0
15107597	2053465	13645930	F	0
15211147	2061423	13135831	F	0
15211151	2061423	13135831	F	0
15211156	2061423	14483932	F	0
15211157	2061423	13953006	F	0
15334724	2089482	14029242	F	0
15334748	2137769	14220233	F	0
15334749	2137769	14320160	F	0
15334760	2089480	14779675	F	0
15334766	2089480	14692410	F	0
15353987	2061423	13490789	F	0
15353991	2053465	13974051	F	0
15387912	2089480	14320180	F	0
15464084	2083041	14692406	F	0
15464141	2089480	14779684	F	0
15488408	2089480	14779725	F	0
15488412	2083041	14483932	F	0
15488417	2089482	14483929	F	0
15488418	2083041	13953006	F	0
15599733	2136951	15353991	F	0
15599738	2136951	14320160	F	0
15606376	2131249	13490789	F	0
15651756	2129542	13576846	F	0
15651759	2129542	15353987	F	0
15685125	2129542	14283476	F	0
15709964	2129542	14692406	F	0
15709965	2129542	14779684	F	0
15709966	2136951	14433783	F	0
15769756	2129544	14779675	F	0
15771760	2129542	15211151	F	0
15842655	2131249	14779730	F	0
15872404	2170311	15334724	F	0
15911818	2146449	15353991	F	0
17022142	2146449	15353987	F	0
17022145	2170311	14433783	F	0
17069500	2170311	15488418	F	0
17104552	2160874	15334728	F	0
17184336	2031911	15606376	F	0
60398165	2160878	15842657	F	0
60398173	2028484	125263089	F	0
